# Supplementary material for: PRO-IP-seq tracks molecular modifications of engaged Pol II complexes at nucleotide resolution
Source: Nat Commun. 2023 Nov 3;14:7039. doi: 10.1038/s41467-023-42715-3 (PMC10624850; doi:10.1038/s41467-023-42715-3)
Supplement: Supplementary file 4 — Source Data [file 41467_2023_42715_MOESM4_ESM.zip]

Archive with 2 entries (2 files):
- Vihervaara_SourceDataFiles_Sept2023.pdf
- __MACOSX/._Vihervaara_SourceDataFiles_Sept2023.pdf
